# Supplementary material for: Poly(imidazolyliden-yl)borato Complexes of Tungsten: Mapping Steric vs. Electronic Features of Facially Coordinating Ligands
Source: Molecules. 2023 Nov 24;28(23):7761. doi: 10.3390/molecules28237761 (PMC10798377; doi:10.3390/molecules28237761)
Supplement: Supplementary file 1 [file molecules-28-07761-s001.zip]

Archive with 1 entries (1 files):
- molecules-2738534-supplementary.pdf
